# Supplementary material for: Nonsense Mutation in USH2A Exon-13 Activates the Innate Immune Response in Müller Glial Cells
Source: Int J Mol Sci. 2026 Feb 7;27(4):1636. doi: 10.3390/ijms27041636 (PMC12940303; doi:10.3390/ijms27041636)
Supplement: Supplementary file 1 [file ijms-27-01636-s001.zip]

Archive with 1 entries (1 files):
- ijms-4039014-supplementary_revised_06022026.pdf
